# Supplementary material for: Homologous recombination deficiency (HRD) can predict the therapeutic outcomes of immuno-neoadjuvant therapy in NSCLC patients
Source: J Hematol Oncol. 2022 May 18;15:62. doi: 10.1186/s13045-022-01283-7 (PMC9118717; doi:10.1186/s13045-022-01283-7)
Supplement: Supplementary file 1 — Additional file 1: Supplementary Tables. Table S1. The clinicopathologic characteristics of the 14 patients received immuno-neoadjuvant therapy. Table S2. Details of the public cohorts for HRD event validation. [file 13045_2022_1283_MOESM1_ESM.xlsx]

## Sheet: Supplmentary_Table1
Supplementary Table 1. The clinicopathologic characteristics of the 14 patients received immuno-neoadjuvant therapy.
Sex	Age	Smoking history (pack-year)	Histologic diagnosis	Clinical disease stage	Neoadjuvant therapy type	Neoadjuvant therapeutic regimen	Neoadjuvant duration (d)	Neoadjuvant therapeutic pathologic Response	Viable tumor cells	pathologic Complete Response (pCR)
Male	62	80	Squamous cell carcinoma	IIA	IO+CHEMO	Nivolumab+Gemcitabine and Cisplatin	76	MPR	<10%	No
Male	58	30	Squamous cell carcinoma	IIB	IO+CHEMO	Pembrolizumab+Gemcitabine	97	MPR	0.02	No
Male	64	45	Squamous cell carcinoma	IIIA	IO+CHEMO	Toripalimab+Taxotere and Carboplatin	69	pCR	0	Yes
Male	65	0	Squamous cell carcinoma	IIIA	IO+CHEMO	Toripalimab+Taxotere and Carboplatin	92	pCR	0	Yes
Male	55	80	Squamous cell carcinoma	IIIA	IO+CHEMO	Toripalimab+Taxotere and Carboplatin	86	pCR	0	Yes
Male	68	40	Squamous cell carcinoma	IIIA	IO+CHEMO	Toripalimab+Taxotere and Carboplatin	76	MPR	<10%	No
Male	56	30	Squamous cell carcinoma	IIIA	IO	Nivolumab+Ipilimumab	63	Non-MPR	0.5	No
Male	68	20	Adenocarcinoma	IIIA	IO+CHEMO	Nivolumab+Pemetrexed and Carboplatin	62	Non-MPR	0.6	No
Male	58	0	Adenocarcinoma	IIIB	IO+CHEMO	Pembrolizumab+Pemetrexed and Carboplatin	58	Non-MPR	>80%	No
Male	68	100	Squamous cell carcinoma	IIIB	IO+CHEMO	Nivolumab+Gemcitabine and Cisplatin	92	Non-MPR	0.3	No
Male	44	20	Adenocarcinoma	IIIA	IO+CHEMO	Pembrolizumab+Pemetrexed and Carboplatin	78	Non-MPR	0.5	No
Male	53	60	Squamous cell carcinoma	IIIB	IO+CHEMO	Toripalimab+Taxotere and Carboplatin	77	Non-MPR	>50%	No
Male	60	20	Squamous cell carcinoma	IIIB	IO+CHEMO	Toripalimab+Docetaxel and Cisplatin	84	Non-MPR	>50%	No
Male	68	30	Squamous cell carcinoma	IIIA	IO+CHEMO	Toripalimab+Docetaxel and Cisplatin	50	Non-MPR	>50%	No
IO, Immuno-Oncology therapy; CHEMO, chemotherapy

## Sheet: Supplementary_Table2
Supplementary Table 2. Details of the public cohorts for HRD event validation.
Paper	Is neoadjuvant therapy	With chemotherapy or radiotherapy	With immunotherapy	Theraputic regimen
N Engl J Med. 2018	Yes	Yes	Yes	Nivolumab
J Immunother Cancer. 2020	Yes	Yes	Yes	Nivolumab+ipilimumab
Nat Med. 2018	No	Yes	Yes	Atezolizumab or docetaxel
J Clin Oncol. 2018	No	No	Yes	Not specified
Nat Genet. 2018	No	No	Yes	Not specified
Cancer Discov. 2017	No	Yes	Yes	Not specified
